# Supplementary material for: Leaping through Tree Space: Continuous Phylogenetic Inference for Rooted and Unrooted Trees
Source: Genome Biol Evol. 2023 Dec 12;15(12):evad213. doi: 10.1093/gbe/evad213 (PMC10745275; doi:10.1093/gbe/evad213)
Supplement: evad213_Supplementary_Data [file evad213_supplementary_data.zip]

Archive with 5 entries (5 files):
- FigS3b.pdf
- GradME__GBE_appendix.pdf
- FigS1.jpg
- FigS2.pdf
- FigS3a.pdf
